# Supplementary material for: IGFBP2 enhances adipogenic differentiation potentials of mesenchymal stem cells from Wharton's jelly of the umbilical cord via JNK and Akt signaling pathways
Source: PLoS One. 2017 Aug 31;12(8):e0184182. doi: 10.1371/journal.pone.0184182 (PMC5578624; doi:10.1371/journal.pone.0184182)
Supplement: S1 Data — (ZIP) [file pone.0184182.s003.zip]

Archive with 12 entries (11 files):
- primary data/
- primary data/Fig 1.xlsx
- primary data/Fig 3B.xlsx
- primary data/Figs 2A D-H.xlsx
- primary data/Figs 4B D-F.xlsx
- primary data/Figs 5B D-F.xlsx
- primary data/Figs 6B D.xlsx
- primary data/Figs 7B D.xlsx
- primary data/S1A C-E Figs .xlsx
- primary data/S2B D F-H Figs .xlsx
- primary data/Thumbs.db
- primary data/western blot data .pdf
