# Supplementary material for: IGFBP2 enhances adipogenic differentiation potentials of mesenchymal stem cells from Wharton's jelly of the umbilical cord via JNK and Akt signaling pathways
Source: PLoS One. 2017 Aug 31;12(8):e0184182. doi: 10.1371/journal.pone.0184182 (PMC5578624; doi:10.1371/journal.pone.0184182)
Supplement: S1 Data — (ZIP) [file pone.0184182.s003.zip › primary data/Fig 1.xlsx]

## Sheet: Sheet1
Figure 1A				△CT	Ebv	△△CT	2-△△CT	mean		SD
IGFBP2	PDLSCs	22.453	13.0982	9.35483	9.43183	-0.077	1.05482	1.01037	1	0.034689
		22.552		9.45383		0.022	0.984866
		22.585		9.48683		0.055	0.962594
		22.496		9.39783		-0.034	1.02385
		22.476		9.37783		-0.054	1.03814
		22.533		9.43483		0.003	0.997923
	BMSCs	27.156	14.7865	12.3695		2.93767	0.130519	0.123747	0.122477	0.0109054
		27.066		12.2795		2.84767	0.138921
		27.357		12.5705		3.13867	0.113545
		27.344		12.5575		3.12567	0.114573
		27.157		12.3705		2.93867	0.130429
		27.345		12.5585		3.12667	0.114493
	ASCs	24.641	13.7133	10.9277		1.49583	0.354576	0.367332	0.363563	0.0229837
		24.463		10.7497		1.31783	0.401137
		24.694		10.9807		1.54883	0.341786
		24.514		10.8007		1.36883	0.387204
		24.584		10.8707		1.43883	0.368865
		24.658		10.9447		1.51283	0.350422
	WJCMSCs	30.532	12.9148	17.6172		8.18533	0.00343534	0.00391854	0.00387834	0.000328981
		30.343		17.4282		7.99633	0.00391619
		30.354		17.4392		8.00733	0.00388644
		30.358		17.4432		8.01133	0.00387568
		30.152		17.2372		7.80533	0.00447055
		30.339		17.4242		7.99233	0.00392706
GAPDH	PDLSCs	12.973	13.0982
		12.898
		12.876
		13.343
		13.245
		13.254
	BMSCs	14.354	14.7865
		14.645
		14.454
		15.076
		15.076
		15.114
	ASCs	13.764	13.7133
		13.509
		13.479
		13.774
		13.974
		13.78
	WJCMSCs	12.875	12.9148
		12.785
		12.997
		12.865
		12.997
		12.97
Figure 1B-E
IGFBP2	PDLSCs			△CT	Ebv	△△CT	2-△△CT	mean	SD
AM	0w	22.522	16.783	5.739	5.798	-0.059	1.04174	1.00054	0.0355008
		22.552		5.769		-0.029	1.0203
		22.58		5.797		-0.001	1.00069
		20.543	14.6503	5.89267		0.0946667	0.936489
		20.435		5.78467		-0.0133333	1.00928
		20.456		5.80567		0.00766667	0.9947
PM	0w	22.736	16.9163	5.81967		0.0216667	0.985094	1.00455	0.0594301
		22.674		5.75767		-0.0403333	1.02835
		22.88		5.96367		0.165667	0.891516
		20.654	14.9137	5.74033		-0.0576667	1.04078
		20.654		5.74033		-0.0576667	1.04078
		20.654		5.74033		-0.0576667	1.04078
AM	1w	20.856	17.755	3.101		-2.697	6.48452	5.34755	0.750912
		21.076		3.321		-2.477	5.56739
		20.997		3.242		-2.556	5.88075
		19.775	16.2227	3.55233		-2.24567	4.74256
		19.776		3.55333		-2.24467	4.73928
		19.797		3.57433		-2.22367	4.67079
PM	1w	23.744	16.885	6.859		1.061	0.4793	0.506371	0.0457626
		23.457		6.572		0.774	0.584794
		23.645		6.76		0.962	0.513345
		21.765	14.9317	6.83333		1.03533	0.487903
		21.67		6.73833		0.940333	0.521112
		21.876		6.94433		1.14633	0.451772
AM	2w	19.054	16.654	2.4		-3.398	10.5414	10.5238	0.407835
		19.043		2.389		-3.409	10.6221
		19.154		2.5		-3.298	9.83551
		17.23	14.7993	2.43067		-3.36733	10.3197
		17.156		2.35667		-3.44133	10.8629
		17.143		2.34367		-3.45433	10.9612
PM	2w	24.958	16.3112	8.6468		2.8488	0.138812	0.161942	0.0228037
		24.852		8.5408		2.7428	0.149395
		24.93		8.6188		2.8208	0.141532
		22.899	14.5507	8.34833		2.55033	0.170716
		22.687		8.13633		2.33833	0.197739
GAPDH		22.876		8.32533		2.52733	0.173459
AM	0w	16.843	16.783
		16.933
		16.573
		14.543	14.6503
		14.654
		14.754
PM	0w	16.947	16.9163
		16.896
		16.906
		14.875	14.9137
		14.976
		14.89
AM	1w	17.747	17.755
		17.965
		17.553
		15.754	16.2227
		15.457
		17.457
PM	1w	16.89	16.885
		16.987
		16.778
		14.909	14.9317
		14.989
		14.897
AM	2w	16.663	16.654
		16.509
		16.79
		14.754	14.7993
		14.876
		14.768
PM	2w	16.074	16.3112
		16.474
		16.3856
		14.654	14.5507
		14.455
		14.543
	BMSCs
IGFBP2	0w	22.773	16.6663	6.10667	5.993	0.113667	0.924236	1.01809	0.230133
		22.952		6.28567		0.292667	0.816392
		22.253		5.58667		-0.406333	1.32531
		21.654	15.4703	6.18367		0.190667	0.876201
		21.667		6.19667		0.203667	0.868341
		21.087		5.61667		-0.376333	1.29804
	0w	22.99	16.427	6.563		0.57	0.673617	0.76204	0.0621934
		22.787		6.36		0.367	0.775393
		22.932		6.505		0.512	0.70125
		21.976	15.617	6.359		0.366	0.775931
		21.886		6.269		0.276	0.825878
		21.896		6.279		0.286	0.820173
	1w	20.963	17.121	3.842		-2.151	4.44136	5.31307	0.805582
		20.721		3.6		-2.393	5.25248
		20.814		3.693		-2.3	4.92458
		19.944	16.3443	3.59967		-2.39333	5.2537
		19.966		3.62167		-2.37133	5.17419
		19.565		3.22067		-2.77233	6.83212
	1w	21.836	16.8947	4.94133		-1.05167	2.07292	2.08887	0.267472
		21.88		4.98533		-1.00767	2.01066
		21.909		5.01433		-0.978667	1.97064
		20.442	15.7123	4.72967		-1.26333	2.4005
		20.453		4.74067		-1.25233	2.38226
		20.943		5.23067		-0.762333	1.69623
	2w	19.522	16.4617	3.06033		-2.93267	7.6352	7.5621	0.383263
		19.525		3.06333		-2.92967	7.61934
		19.526		3.06433		-2.92867	7.61406
		18.632	15.4073	3.22467		-2.76833	6.8132
		18.423		3.01567		-2.97733	7.87529
		18.434		3.02667		-2.96633	7.81547
	2w	21.653	16.2663	5.38667		-0.606333	1.52239	1.45599	0.130154
		21.9		5.63367		-0.359333	1.28283
		21.608		5.34167		-0.651333	1.57062
		20.432	15.0693	5.36267		-0.630333	1.54792
		20.687		5.61767		-0.375333	1.29714
		20.463		5.39367		-0.599333	1.51502
GAPDH	0w	16.952	16.6663
		16.525
		16.522
		15.523	15.4703
		15.543
		15.345
	0w	16.642	16.427
		16.374
		16.265
		15.654	15.617
		15.543
		15.654
	1w	17.052	17.121
		17.152
		17.159
		16.345	16.3443
		16.323
		16.365
	1w	16.975	16.8947
		16.809
		16.9
		15.764	15.7123
		15.643
		15.73
	2w	16.408	16.4617
		16.742
		16.235
		15.346	15.4073
		15.534
		15.342
	2w	16.242	16.2663
		16.223
		16.334
		15.067	15.0693
		15.076
		15.065
	ASCs
IGFBP2	0w	20.525	14.681	5.844	5.95467	-0.110667	1.07973	0.927195	0.134487
		20.525		5.844		-0.110667	1.07973
		20.857		6.176		0.221333	0.857772
		21.687	15.5913	6.09567		0.141	0.90689
		21.686		6.09467		0.14	0.907519
		21.997		6.40567		0.451	0.731536
	0w	21.074	15.7397	5.33433		-0.620333	1.53723	1.25038	0.186567
		21.463		5.72333		-0.231333	1.17392
		21.267		5.52733		-0.427333	1.34475
		22.076	16.522	5.554		-0.400667	1.32012
		22.346		5.824		-0.130667	1.0948
		22.432		5.91		-0.0446667	1.03144
	1w	18.522	15.8177	2.70433		-3.25033	9.51586	9.8367	0.96476
		18.333		2.51533		-3.43933	10.8478
		18.514		2.69633		-3.25833	9.56877
		19.455	16.6247	2.83033		-3.12433	8.72003
		19.379		2.75433		-3.20033	9.19171
		19.097		2.47233		-3.48233	11.176
	1w	22.523	15.9677	6.55533		0.600667	0.659449	0.616733	0.0671456
		22.709		6.74133		0.786667	0.579682
		22.367		6.39933		0.444667	0.734754
		23.543	16.8093	6.73367		0.779	0.582771
		23.598		6.78867		0.834	0.560972
		23.543		6.73367		0.779	0.582771
	2w	17.525	14.6313	2.89367		-3.061	8.34551	8.10973	0.95336
		17.574		2.94267		-3.012	8.06682
		17.634		3.00267		-2.952	7.73821
		18.476	15.653	2.823		-3.13167	8.76447
		18.398		2.745		-3.20967	9.25137
		18.909		3.256		-2.69867	6.49202
	2w	21.854	16.0763	5.77767		-0.177	1.13053	1.29425	0.146946
		21.574		5.49767		-0.457	1.37268
		21.905		5.82867		-0.126	1.09126
		22.998	17.451	5.547		-0.407667	1.32654
		22.897		5.446		-0.508667	1.42273
		22.898		5.447		-0.507667	1.42175
GAPDH	0w	14.636	14.681
		14.563
		14.844
		15.654	15.5913
		15.654
		15.466
	0w	15.865	15.7397
		15.864
		15.49
		16.654	16.522
		16.456
		16.456
	1w	15.856	15.8177
		15.743
		15.854
		16.456	16.6247
		16.654
		16.764
	1w	16.096	15.9677
		15.908
		15.899
		16.876	16.8093
		16.876
		16.676
	2w	14.265	14.6313
		14.854
		14.775
		15.653	15.653
		15.653
		15.653
	2w	16.166	16.0763
		16.074
		15.989
		17.543	17.451
		17.353
		17.457
	WJCMSCs
IGFBP2	0w	27.067	17.5663	9.50067	9.55033	-0.0496667	1.03503	1.0055	0.0751868
		27.184		9.61767		0.0673333	0.9544
		27.099		9.53267		-0.0176667	1.01232
		25.047	15.6833	9.36367		-0.186667	1.13813
		25.328		9.64467		0.0943333	0.936705
		25.298		9.61467		0.0643333	0.956387
	0w	26.256	16.9577	9.29833		-0.252	1.19086	1.09836	0.217011
		26.058		9.10033		-0.45	1.36604
		26.989		10.0313		0.481	0.716481
		24.076	14.576	9.5		-0.0503333	1.0355
		23.898		9.322		-0.228333	1.17148
		23.976		9.4		-0.150333	1.10983
	1w	25.252	18.539	6.713		-2.83733	7.14698	7.11508	0.510291
		25.355		6.816		-2.73433	6.65451
		25.154		6.615		-2.93533	7.64933
		23.476	16.657	6.819		-2.73133	6.64069
		23.243		6.586		-2.96433	7.80465
		23.443		6.786		-2.76433	6.79434
	1w	26.754	17.084	9.67		0.119667	0.9204	0.888655	0.115243
		26.776		9.692		0.141667	0.906471
		26.975		9.891		0.340667	0.789676
		25.677	15.6503	10.0267		0.476333	0.718802
		25.154		9.50367		-0.0466667	1.03288
		25.254		9.60367		0.0533333	0.963707
	2w	22.525	17.4147	5.11033		-4.44	21.7057	20.8618	1.45317
		22.674		5.25933		-4.291	19.5758
		22.733		5.31833		-4.232	18.7914
		20.964	15.8163	5.14767		-4.40267	21.1512
		20.964		5.14767		-4.40267	21.1512
		20.856		5.03967		-4.51067	22.7953
	2w	26.086	16.924	9.162		-0.388333	1.30888	1.31187	0.123888
		25.97		9.046		-0.504333	1.41847
		25.909		8.985		-0.565333	1.47973
		24.087	14.7278	9.3592		-0.191133	1.14166
		23.989		9.2612		-0.289133	1.22191
		23.899		9.1712		-0.379133	1.30056
GAPDH	0w	17.622	17.5663
		17.631
		17.446
		15.653	15.6833
		15.643
		15.754
	0w	16.998	16.9577
		16.966
		16.909
		14.653	14.576
		14.643
		14.432
	1w	18.252	18.539
		18.632
		18.733
		16.532	16.657
		16.765
		16.674
	1w	17.07	17.084
		17.132
		17.05
		15.654	15.6503
		15.654
		15.643
	2w	17.733	17.4147
		17.255
		17.256
		15.765	15.8163
		15.898
		15.786
	2w	16.907	16.924
		16.889
		16.976
		14.7654	14.7278
		14.654
		14.764
