# Supplementary material for: IGFBP2 enhances adipogenic differentiation potentials of mesenchymal stem cells from Wharton's jelly of the umbilical cord via JNK and Akt signaling pathways
Source: PLoS One. 2017 Aug 31;12(8):e0184182. doi: 10.1371/journal.pone.0184182 (PMC5578624; doi:10.1371/journal.pone.0184182)
Supplement: S1 Data — (ZIP) [file pone.0184182.s003.zip › primary data/Fig 3B.xlsx]

## Sheet: Sheet1
		IOD	mean		SD
p-ERK	Vector	1.0423	1.25697	1	0.35388
		1.0632
		1.66542
	Flag-IGFBP2	1.6322	1.54628	1.23016	0.300363
		1.21232
		1.79432
p-JNK	Vector	3.3322	3.50987	1	0.38535
		3.952
		3.2454
	Flag-IGFBP2	8.59432	9.27169	2.64161	0.781972
		9.0933
		10.1274
p-Akt	Vector	0.6244	0.7361	1	0.217183
		0.9864
		0.5975
	Flag-IGFBP2	1.8987	2.73564	3.7164	0.764899
		2.90975
		3.39848
