# Supplementary material for: IGFBP2 enhances adipogenic differentiation potentials of mesenchymal stem cells from Wharton's jelly of the umbilical cord via JNK and Akt signaling pathways
Source: PLoS One. 2017 Aug 31;12(8):e0184182. doi: 10.1371/journal.pone.0184182 (PMC5578624; doi:10.1371/journal.pone.0184182)
Supplement: S1 Data — (ZIP) [file pone.0184182.s003.zip › primary data/Figs 2A D-H.xlsx]

## Sheet: Sheet1
Figure 2A		ct		△CT	Ebv	△△CT	2-△△CT	mean	SD
IGFBP2	Vector	26.842	13.2197	13.6223	13.604	0.0183333	0.987373	1.00207	0.071094
		26.952		13.7323		0.128333	0.914888
		26.858		13.6383		0.0343333	0.976483
		26.736		13.5163		-0.0876667	1.06265
		26.674		13.4543		-0.149667	1.10931
		26.88		13.6603		0.0563333	0.961705
	Flag-IGFBP2	20.956	14.8642	6.0918		-7.5122	182.557	205.237	13.3006
		20.796		5.9318		-7.6722	203.968
		20.697		5.8328		-7.7712	218.456
		20.743		5.8788		-7.7252	211.601
		20.714		5.8498		-7.7542	215.897
		20.832		5.9678		-7.6362	198.941
GAPDH	Vector	13.043	13.2197
		13.043
		13.133
		13.354
		13.552
		13.193
	Flag-IGFBP2	14.764	14.8642
		14.843
		14.954
		14.958
		14.802
		14.932
Figure 2D		OD		mean	SD
0w	Vector	0.2404	0.24617	0.0125033	0.00697536
		0.2483
		0.2404
		0.2574
		0.2583
		0.2414
		0.2474
		0.2403
		0.2404
		0.2474
	Flag-IGFBP2	0.2486	0.24395	0.0102833	0.00473057
		0.2393
		0.2484
		0.2394
		0.2395
		0.2398
		0.2489
		0.2488
		0.2394
		0.2474
3w	Vector	0.51	0.577286	0.343619	0.0332529
		0.532
		0.55
		0.599
		0.522
		0.598
		0.599
		0.599
		0.602
		0.591
		0.589
		0.597
		0.602
		0.592
	Flag-IGFBP2	1.123	1.07542	0.84175	0.066097
		1.098
		1.198
		1.143
		1.103
		1.099
		0.99
		1.043
		0.995
		1.007
		1.097
		1.009
	blank	0.234	0.233667
		0.243
		0.224
Figure 2E-F
PPARγ		CT		△CT	Ebv	△△CT	2-△△CT	mean	SD
0w	Flag-IGFBP2	25.056	13.9598	11.0962		-0.116333	1.08398	1.22387	0.200761
		25.165		11.2052		-0.00733333	1.0051
		25.035		11.0752		-0.137333	1.09987
		24.785		10.8252		-0.387333	1.30797
		24.54		10.5802		-0.632333	1.55007
		24.798		10.8382		-0.374333	1.29624
	Vector	26.914	15.7877	11.1263	11.2125	-0.0861667	1.06155	1.00176	0.064471
		27.054		11.2663		0.0538333	0.963373
		27.152		11.3643		0.151833	0.900106
		26.976		11.1883		-0.0241667	1.01689
		27.007		11.2193		0.00683333	0.995275
		26.898		11.1103		-0.102167	1.07338
1w	Flag-IGFBP2	22.923	15.6188	7.30417		-3.90833	15.015	18.7969	3.8097
		22.267		6.64817		-4.56433	23.6593
		22.753		7.13417		-4.07833	16.8928
		22.489		6.87017		-4.34233	20.2849
		22.955		7.33617		-3.87633	14.6856
		22.356		6.73717		-4.47533	22.2438
	Vector	23.554	16.2807	7.27333		-3.93917	15.3394	16.7543	2.67741
		23.143		6.86233		-4.35017	20.3953
		23.543		7.26233		-3.95017	15.4568
		23.575		7.29433		-3.91817	15.1177
		23.176		6.89533		-4.31717	19.9341
		23.657		7.37633		-3.83617	14.2824
2w	Flag-IGFBP2	21.752	15.8025	5.9495		-5.263	38.3991	38.9103	3.50981
		21.677		5.8745		-5.338	40.4481
		21.756		5.9535		-5.259	38.2928
		21.945		6.1425		-5.07	33.5909
		21.754		5.9515		-5.261	38.3459
		21.543		5.7405		-5.472	44.385
	Vector	22.465	15.9403	6.52467		-4.68783	25.7738	23.4806	2.79358
		22.564		6.62367		-4.58883	24.0645
		22.958		7.01767		-4.19483	18.3135
		22.654		6.71367		-4.49883	22.6091
		22.466		6.52567		-4.68683	25.7559
LPL		22.546		6.60567		-4.60683	24.3666
0w	Flag-IGFBP2	25.097	13.9598	11.1372		-0.906333	1.87428	1.78298	0.118764
		25.355		11.3952		-0.648333	1.56736
		25.076		11.1162		-0.927333	1.90176
		25.154		11.1942		-0.849333	1.80167
		25.194		11.2342		-0.809333	1.7524
		25.155		11.1952		-0.848333	1.80042
	Vector	27.764	15.7877	11.9763	12.0435	-0.0671667	1.04766	1.00168	0.0642969
		27.686		11.8983		-0.145167	1.10586
		27.865		12.0773		0.0338333	0.976821
		27.944		12.1563		0.112833	0.92477
		27.865		12.0773		0.0338333	0.976821
		27.863		12.0753		0.0318333	0.978176
1w	Flag-IGFBP2	24.643	15.6188	9.02417		-3.01933	8.10793	7.81823	1.05492
		24.633		9.01417		-3.02933	8.16432
		24.945		9.32617		-2.71733	6.57656
		24.743		9.12417		-2.91933	7.56496
		24.407		8.78817		-3.25533	9.54889
		24.866		9.24717		-2.79633	6.94673
	Vector	26.686	16.2807	10.4053		-1.63817	3.1127	3.66053	0.597678
		26.609		10.3283		-1.71517	3.28335
		26.56		10.2793		-1.76417	3.39678
		26.455		10.1743		-1.86917	3.65322
		26.425		10.1443		-1.89917	3.72998
		26.065		9.78433		-2.25917	4.78715
2w	Flag-IGFBP2	19.465	15.8025	3.6625		-8.381	333.375	340.102	22.2328
		19.42		3.6175		-8.426	343.937
		19.443		3.6405		-8.403	338.497
		19.475		3.6725		-8.371	331.072
		19.554		3.7515		-8.292	313.43
		19.275		3.4725		-8.571	380.302
	Vector	21.232	15.9403	5.29167		-6.75183	107.772	104.172	8.58843
		21.135		5.19467		-6.84883	115.267
		21.432		5.49167		-6.55183	93.8206
		21.234		5.29367		-6.74983	107.622
		21.432		5.49167		-6.55183	93.8206
GAPDH		21.246		5.30567		-6.73783	106.731
0w	Flag-IGFBP2	14.977	13.9598
		14.832
		14.802
		13.123
		13.012
		13.013
	Vector	15.889	15.7877
		15.785
		15.9
		15.543
		15.744
		15.865
1w	Flag-IGFBP2	15.408	15.6188
		15.412
		15.463
		15.876
		15.976
		15.578
	Vector	16.052	16.2807
		16.365
		16.526
		16.564
		16.132
		16.045
2w	Flag-IGFBP2	15.864	15.8025
		15.463
		15.855
		15.787
		15.97
		15.876
	Vector	16.098	15.9403
		15.858
		16.008
		16.005
		15.998
		15.675
Figure 2G-H
CD36		CT		△CT	Ebv	△△CT	2-△△CT	mean	SD
0w	Flag-IGFBP2	25.913	14.8703	11.0427		-2.00533	4.01481	3.68722	0.316524
		26.045		11.1747		-1.87333	3.66378
		26.16		11.2897		-1.75833	3.38307
	Vector	28.958	15.858	13.1	13.048	0.052	0.964598	1.0018	0.0744274
		28.785		12.927		-0.121	1.08749
		28.975		13.117		0.069	0.953299
1w	Flag-IGFBP2	23.754	15.4277	8.32633		-4.72167	26.3854	25.2017	1.02511
		23.854		8.42633		-4.62167	24.6184
		23.855		8.42733		-4.62067	24.6014
	Vector	26.855	16.3143	10.5407		-2.50733	5.68568	6.56537	1.23693
		26.77		10.4557		-2.59233	6.03073
		26.366		10.0517		-2.99633	7.97969
2w	Flag-IGFBP2	22.744	15.7273	7.01667		-6.03133	65.4052	57.864	6.8484
		23.074		7.34667		-5.70133	52.0322
		22.964		7.23667		-5.81133	56.1546
	Vector	24.744	15.988	8.756		-4.292	19.5894	19.0343	2.008
		24.965		8.977		-4.071	16.8071
CEBPA		24.664		8.676		-4.372	20.7063
0w	Flag-IGFBP2	25.054	14.8703	10.1837		-0.995333	1.99354	1.96575	0.0924199
		25.152		10.2817		-0.897333	1.86262
		25.02		10.1497		-1.02933	2.04108
	Vector	26.913	15.858	11.055	11.179	-0.124	1.08975	1.00232	0.0837812
		27.045		11.187		0.008	0.99447
		27.153		11.295		0.116	0.922742
1w	Flag-IGFBP2	22.952	15.4277	7.52433		-3.65467	12.594	13.1125	0.897987
		22.952		7.52433		-3.65467	12.594
		22.784		7.35633		-3.82267	14.1494
	Vector	25.854	16.3143	9.53967		-1.63933	3.11522	3.79664	1.38486
		25.965		9.65067		-1.52833	2.88452
		25.063		8.74867		-2.43033	5.39018
2w	Flag-IGFBP2	20.052	15.7273	4.32467		-6.85433	115.707	97.3842	16.6126
		20.365		4.63767		-6.54133	93.1403
		20.526		4.79867		-6.38033	83.3051
	Vector	22.965	15.988	6.977		-4.202	18.4047	18.4388	0.048421
		22.964		6.976		-4.203	18.4174
GAPDH		22.958		6.97		-4.209	18.4942
0w	Flag-IGFBP2	14.977	14.8703
		14.832
		14.802
	Vector	15.889	15.858
		15.785
		15.9
1w	Flag-IGFBP2	15.408	15.4277
		15.412
		15.463
	Vector	16.052	16.3143
		16.365
		16.526
2w	Flag-IGFBP2	15.864	15.7273
		15.463
		15.855
	Vector	16.098	15.988
		15.858
		16.008
