# Supplementary material for: IGFBP2 enhances adipogenic differentiation potentials of mesenchymal stem cells from Wharton's jelly of the umbilical cord via JNK and Akt signaling pathways
Source: PLoS One. 2017 Aug 31;12(8):e0184182. doi: 10.1371/journal.pone.0184182 (PMC5578624; doi:10.1371/journal.pone.0184182)
Supplement: S1 Data — (ZIP) [file pone.0184182.s003.zip › primary data/Figs 4B D-F.xlsx]

## Sheet: Sheet1
Figure 4B		IOD	mean		SD
p-JNK	Vector	0.45323	0.28837	1	0.168501
		0.29543
		0.11645
	Flag-IGFBP2	0.435354	0.869146	3.01399	0.699123
		0.49643
		1.67565
	Flag-IGFBP2+10 μM SP600125	0.423442	0.564111	1.9562	0.269349
		0.87467
		0.39422
	Flag-IGFBP2+20 μM SP600125	0.13222	0.339663	1.17787	0.215404
		0.56223
		0.32454
	Flag-IGFBP2+50 μM SP600125	0.103689	0.283672	0.983708	0.155919
		0.36976
		0.377567
	Flag-IGFBP2+100 μM SP600125	0.4313	0.299877	0.882864	0.144448
		0.14522
		0.32311
Figure 4D
3w	OD
Vector	0.377	0.378	0.376	0.373	0.38	0.381
Flag-IGFBP2	0.912	0.91	0.901	0.939	0.951	0.963
Flag-IGFBP2+SP600125	0.571	0.564	0.561	0.56	0.556	0.354
BLANK	0.32	0.32	0.33	0.31	0.32	0.32
Figure 4E F
1w	SAMPLE	ct		△CT	Ebv	△△CT	2-△△CT	mean	SD
PPARγ	Vector	21.95		4.47333		-1.665	3.17114	2.8933	0.612152
		22.03		4.55333		-1.585	3.00008
		21.82		4.34333		-1.795	3.47015
		22.47		5.04333		-1.095	2.13613
		22.47		5.04333		-1.095	2.13613
		21.78		4.35333		-1.785	3.44618
	Flag-IGFBP2	22.01		4.72667		-1.41167	2.66044	3.10005	0.721959
		22.21		4.92667		-1.21167	2.31605
		21.64		4.35667		-1.78167	3.43823
		21.69		4.32		-1.81833	3.52674
		22.19		4.82		-1.31833	2.49378
		21.45		4.08		-2.05833	4.16505
	Flag-IGFBP2+SP600125	24.37		6.24667	6.13833	0.108333	0.927659	1.00351	0.0949729
		24.35		6.22667		0.0883333	0.940609
		24.33		6.20667		0.0683333	0.953739
		24.24		6.09667		-0.0416667	1.0293
		24.04		5.89667		-0.241667	1.18236
		24.3		6.15667		0.0183333	0.987373
GAPDH	Vector	17.77
		17.19	17.4767
		17.47
		17.59
		17.3	17.4267
		17.39
	Flag-IGFBP2	17.7
		17.03	17.2833
		17.12
		17.47
		17.23
		17.41	17.37
	Flag-IGFBP2+SP600125	18.18
		18.09
		18.1	18.1233
		18.11
		18.03
		18.29	18.1433
1w	SAMPLE	ct		△CT	Ebv	△△CT	2-△△CT	mean	SD
LPL	Vector	31.27		13.7933	14.1933	-0.4	1.31951	1.01593	0.199238
		31.87		14.3933		0.2	0.870551
		31.48		14.0033		-0.19	1.14076
		31.75		14.3233		0.13	0.913831
		31.98		14.5533		0.36	0.779165
		31.52		14.0933		-0.1	1.07177
	Flag-IGFBP2	28.65		11.3667		-2.82667	7.09433	7.65694	1.35705
		28.58		11.2967		-2.89667	7.44704
		29.01		11.7267		-2.46667	5.52765
		28.4		11.03		-3.16333	8.95897
		28.35		10.98		-3.21333	9.27491
		28.63		11.26		-2.93333	7.63873
	Flag-IGFBP2+SP600125	30.58		12.4567		-1.73667	3.33264	3.41169	1.05629
		29.87		11.7467		-2.44667	5.45155
		30.64		12.5167		-1.67667	3.19688
		30.64		12.4967		-1.69667	3.24151
		31.07		12.9267		-1.26667	2.40605
		30.83		12.6867		-1.50667	2.84153
GAPDH	Vector	17.77
		17.19	17.4767
		17.47
		17.59
		17.3	17.4267
		17.39
	Flag-IGFBP2	17.7
		17.03	17.2833
		17.12
		17.47
		17.23
		17.41	17.37
	Flag-IGFBP2+SP600125	18.18
		18.09
		18.1	18.1233
		18.11
		18.03
		18.29	18.1433
2w	SAMPLE	ct		△CT	Ebv	△△CT	2-△△CT	mean	SD
PPARγ	Vector	20.05		3.36667		-2.77167	6.82896	4.94587	1.93858
		20.12		3.43667		-2.70167	6.50553
		20.06		3.37667		-2.76167	6.78179
		20.8		4.57333		-1.565	2.95878
		20.73		4.50333		-1.635	3.10588
		20.56		4.33333		-1.805	3.49429
	Flag-IGFBP2	18.68		1.57		-4.56833	23.725	27.0601	5.09792
		18.59		1.48		-4.65833	25.2521
		18.5		1.39		-4.74833	26.8776
		18.42		1.12333		-5.015	32.3344
		19.08		1.78333		-4.355	20.4638
		18.36		1.06333		-5.075	33.7076
	Flag-IGFBP2+SP600125	19.16		3.8	6.13833	-2.33833	5.05718	4.97655	0.973673
		19.28		3.92		-2.21833	4.65356
		19.13		3.77		-2.36833	5.16344
		19.13		3.59		-2.54833	5.84958
		19.12		3.58		-2.55833	5.89027
		19.98		4.44		-1.69833	3.24526
GAPDH	Vector	16.46
		16.59	16.6833
		17
		15.9
		16.46	16.2267
		16.32
	Flag-IGFBP2	17.1
		17.22	17.11
		17.01
		17.34
		17.37	17.2967
		17.18
	Flag-IGFBP2+SP600125	15.23
		15.46	15.36
		15.39
		15.42
		15.62	15.54
		15.58
2w	SAMPLE	ct		△CT	Ebv	△△CT	2-△△CT	mean	SD
LPL	Vector	24.29		7.60667		-6.58667	96.1135	90.2293	12.5247
		24.51		7.82667		-6.36667	82.5197
		24.74		8.05667		-6.13667	70.3592
		23.68		7.45333		-6.74	106.891
		23.91		7.68333		-6.51	91.1392
		23.86		7.63333		-6.56	94.3532
	Flag-IGFBP2	22.19		5.08		-9.11333	553.843	548.539	53.9981
		22.03		4.92		-9.27333	618.802
		22.2		5.09		-9.10333	550.017
		22.66		5.36333		-8.83	455.087
		22.42		5.12333		-9.07	537.455
		22.32		5.02333		-9.17	576.03
	Flag-IGFBP2+SP600125	22.1		6.74	14.1933	-7.45333	175.258	164.722	26.1309
		22.36		7		-7.19333	146.356
		22.56		7.2		-6.99333	127.41
		22.25		6.71		-7.48333	178.94
		22.42		6.88		-7.31333	159.05
		22.08		6.54		-7.65333	201.318
GAPDH	Vector	16.46
		16.59	16.6833
		17
		15.9
		16.46	16.2267
		16.32
	Flag-IGFBP2	17.1
		17.22	17.11
		17.01
		17.34
		17.37	17.2967
		17.18
	Flag-IGFBP2+SP600125	15.23
		15.46	15.36
		15.39
		15.42
		15.62	15.54
		15.58
3w	SAMPLE	ct		△CT	Ebv	△△CT	2-△△CT	mean	SD
PPARγ	Vector	19.79		4.45667		-1.68167	3.20798	3.13167	1.47946
		19.53		4.19667		-1.94167	3.84149
		18.96		3.62667		-2.51167	5.70279
		19.44		5.1		-1.03833	2.05385
		19.36		5.02		-1.11833	2.17096
		19.62		5.28		-0.858333	1.81294
	Flag-IGFBP2	16.22		1.89		-4.24833	19.0053	16.5777	3.53233
		16.21		1.88		-4.25833	19.1375
		16.08		1.75		-4.38833	20.9421
		16.01		2.29		-3.84833	14.4034
		16.21		2.49		-3.64833	12.5389
		16.11		2.39		-3.74833	13.4388
	Flag-IGFBP2+SP600125	18.97		4.71333	6.13833	-1.425	2.68515	2.81784	0.816022
		19.07		4.81333		-1.325	2.50533
		19.16		4.90333		-1.235	2.35381
		18.49		4.19		-1.94833	3.85928
		19.61		5.31		-0.828333	1.77563
		18.54		4.24		-1.89833	3.72782
GAPDH	Vector	15.01
		15.07	15.3333
		15.92
		14.47
		14.32	14.34
		14.23
	Flag-IGFBP2	14.25
		14.27	14.33
		14.47
		13.95
		13.57	13.72
		13.64
	Flag-IGFBP2+SP600125	14.17
		14.43	14.2567
		14.17
		14.04
		14.08	14.3
		14.78
3w	SAMPLE	ct		△CT	Ebv	△△CT	2-△△CT	mean	SD
LPL	Vector	21.15		5.81667		-8.37667	332.375	353.325	17.7228
		21.03		5.69667		-8.49667	361.203
		20.97		5.63667		-8.55667	376.542
		20.08		5.74		-8.45333	350.515
		20.15		5.81		-8.38333	333.914
		20.02		5.68		-8.51333	365.4
	Flag-IGFBP2	19.14		4.81		-9.38333	667.828	773.36	115.377
		19.19		4.86		-9.33333	645.08
		19.04		4.71		-9.48333	715.761
		18.26		4.54		-9.65333	805.273
		18.13		4.41		-9.78333	881.205
		18.06		4.34		-9.85333	925.015
	Flag-IGFBP2+SP600125	20.96		6.70333	14.1933	-7.49	179.769	215.8	44.1474
		20.85		6.59333		-7.6	194.012
		20.99		6.73333		-7.46	176.069
		20.32		6.02		-8.17333	288.681
		20.54		6.24		-7.95333	247.852
		20.79		6.49		-7.70333	208.418
GAPDH	Vector	15.01
		15.07	15.3333
		15.92
		14.47
		14.32	14.34
		14.23
	Flag-IGFBP2	14.25
		14.27	14.33
		14.47
		13.95
		13.57	13.72
		13.64
	Flag-IGFBP2+SP600125	14.17
		14.43	14.2567
		14.17
		14.04
		14.08	14.3
		14.78
