# Supplementary material for: IGFBP2 enhances adipogenic differentiation potentials of mesenchymal stem cells from Wharton's jelly of the umbilical cord via JNK and Akt signaling pathways
Source: PLoS One. 2017 Aug 31;12(8):e0184182. doi: 10.1371/journal.pone.0184182 (PMC5578624; doi:10.1371/journal.pone.0184182)
Supplement: S1 Data — (ZIP) [file pone.0184182.s003.zip › primary data/Figs 5B D-F.xlsx]

## Sheet: Sheet1
Figure 5B
p-Akt	IOD	mean		SD
Vector	0.434533	0.401881	1	0.095284
	0.476547
	0.294564
Flag-IGFBP2	1.34323	1.2697	3.15938	0.348478
	0.89032
	1.57554
Flag-IGFBP2+10uM LY294002	0.46542	0.461735	1.14893	0.10559
	0.35435
	0.565434
Flag-IGFBP2+20uM LY294002	0.24325	0.271371	0.675251	0.0566116
	0.234325
	0.336537
Flag-IGFBP2+50uM LY294002	0.186576	0.135018	0.335964	0.044653
	0.109678
	0.108799
Figure 5D		OD		mean	SD
3w	Vector	0.55328	0.55188	0.309347	0.0231989
		0.53588
		0.52888
		0.53918
		0.54148
		0.60018
		0.58568
		0.54678
		0.53498
		0.55248
	Flag-IGFBP2	0.82878	0.8456	0.603067	0.0140158
		0.84168
		0.85138
		0.83968
		0.84158
		0.88148
		0.83728
		0.84628
		0.84728
		0.84058
	Flag-IGFBP2+LY294002	0.56268	0.546273	0.30374	0.0161834
		0.55248
		0.53778
		0.53178
		0.53758
		0.56708
		0.53678
		0.58648
		0.54268
		0.53738
		0.53058
		0.53378
		0.53818
		0.55258
	blank	0.236	0.242533
		0.246
		0.2456
Figure 5E F
1w	SAMPLE	ct		△CT	Ebv	△△CT	2-△△CT	mean	SD
PPARγ	Vector	21.61	15.7667	5.84333		-0.48	1.39474	1.89097	0.427406
		21.42		5.65333		-0.67	1.59107
		21.14		5.37333		-0.95	1.93187
		21.08	16.1533	4.92667		-1.39667	2.63293
		21.47		5.31667		-1.00667	2.00926
		21.64		5.48667		-0.836667	1.78592
	Flag-IGFBP2	21.78	16.1267	5.65333		-0.67	1.59107	2.39637	0.634207
		21.21		5.08333		-1.24	2.36199
		21.53		5.40333		-0.92	1.89212
		21.42	16.5567	4.86333		-1.46	2.75108
		21.12		4.56333		-1.76	3.38698
		21.62		5.06333		-1.26	2.39496
	Flag-IGFBP2 +LY294002	23.22	17.5167	5.70333	6.32333	-0.62	1.53688	1.02502	0.268774
		23.76		6.24333		-0.08	1.05702
		23.82		6.30333		-0.02	1.01396
		23.21	16.64	6.57		0.246667	0.842842
		23.13		6.49		0.166667	0.890899
		23.27		6.63		0.306667	0.808508
GAPDH	Vector	15.92	15.7667
		15.71
		15.67
		16.29	16.1533
		16.18
		15.99
	Flag-IGFBP2	16.24	16.1267
		16.19
		15.95
		16.6	16.5567
		16.57
		16.5
	Flag-IGFBP2 +LY294002	17.2	17.5167
		17.67
		17.68
		16.62	16.64
		16.71
		16.59
1w	SAMPLE	ct		△CT	Ebv	△△CT	2-△△CT	mean	SD
LPL	Vector	28.71	15.7867	12.9233	12.655	0.268333	0.830278	1.02725	0.259378
		28.19		12.4033		-0.251667	1.19058
		28.94		13.1533		0.498333	0.707924
		28.17	16.0067	12.1633		-0.491667	1.40607
		28.49		12.4833		-0.171667	1.12636
		28.81		12.8033		0.148333	0.902292
	Flag-IGFBP2	23.51	15.3333	8.17667		-4.47833	22.2901	22.9777	4.40298
		23.48		8.14667		-4.50833	22.7585
		23.86		8.52667		-4.12833	17.4885
		24.13	16.2267	7.90333		-4.75167	26.9398
		24.61		8.38333		-4.27167	19.3152
		24.02		7.79333		-4.86167	29.0742
	Flag-IGFBP2 +LY294002	26.19	16.4367	9.75333		-2.90167	7.47289	5.57937	1.56437
		26.64		10.2033		-2.45167	5.47048
		26.22		9.78333		-2.87167	7.3191
		26.35	16.1233	10.2267		-2.42833	5.38271
		26.76		10.6367		-2.01833	4.05116
		26.86		10.7367		-1.91833	3.77986
GAPDH	Vector	15.46	15.7867
		16.45
		15.45
		15.92	16.0067
		16.21
		15.89
	Flag-IGFBP2	15.19	15.3333
		15.49
		15.32
		15.9	16.2267
		16.63
		16.15
	Flag-IGFBP2 +LY294002	16.15	16.4367
		16.68
		16.48
		15.78	16.1233
		16.28
		16.31
2w	SAMPLE	ct		△CT	Ebv	△△CT	2-△△CT	mean	SD
PPARγ	Vector	20.66	16.29	4.37		-1.95333	3.87268	4.94282	0.775211
		20.32		4.03		-2.29333	4.90187
		20.53		4.24		-2.08333	4.23785
		20.44	16.51	3.93		-2.39333	5.2537
		20.26		3.75		-2.57333	5.95183
		20.39		3.88		-2.44333	5.43897
	Flag-IGFBP2	19.46	16.2633	3.19667		-3.12667	8.73415	9.58235	0.90033
		19.19		2.92667		-3.39667	10.5317
		19.23		2.96667		-3.35667	10.2437
		19.47	16.2267	3.24333		-3.08	8.45614
		19.18		2.95333		-3.37	10.3388
		19.35		3.12333		-3.2	9.18959
	Flag-IGFBP2 +LY294002	21.54	16.5467	4.99333	6.32333	-1.33	2.51403	2.09684	0.291131
		21.65		5.10333		-1.22	2.32947
		21.84		5.29333		-1.03	2.04202
		21.44	16.1967	5.24333		-1.08	2.11404
		21.64		5.44333		-0.88	1.84038
		21.72		5.52333		-0.8	1.7411
GAPDH	Vector	16.32
		16.29	16.29
		16.26
		16.34
		16.71	16.51
		16.48
	Flag-IGFBP2	16.33
		16.25	16.2633
		16.21
		16.17
		16.28	16.2267
		16.23
	Flag-IGFBP2 +LY294002	16.55
		16.81	16.5467
		16.28
		16.08
		16.05	16.1967
		16.46
2w	SAMPLE	ct		△CT	Ebv	△△CT	2-△△CT	mean	SD
LPL	Vector	22.66	16.29	6.37		-6.285	77.9783	99.5259	15.6092
		22.32		6.03		-6.625	98.7015
		22.53		6.24		-6.415	85.3311
		22.44	16.51	5.93		-6.725	105.786
		22.26		5.75		-6.905	119.843
		22.39		5.88		-6.775	109.516
	Flag-IGFBP2	20.46	16.2633	4.19667		-8.45833	351.732	385.89	36.2571
		20.19		3.92667		-8.72833	424.121
		20.23		3.96667		-8.68833	412.524
		20.47	16.2267	4.24333		-8.41167	340.537
		20.18		3.95333		-8.70167	416.354
		20.35		4.12333		-8.53167	370.073
	Flag-IGFBP2 +LY294002	21.54	16.5467	4.99333	12.655	-7.66167	202.484	168.883	23.4482
		21.65		5.10333		-7.55167	187.62
		21.84		5.29333		-7.36167	164.468
		21.44	16.1967	5.24333		-7.41167	170.268
		21.64		5.44333		-7.21167	148.227
		21.72		5.52333		-7.13167	140.232
GAPDH	Vector	16.32
		16.29	16.29
		16.26
		16.34
		16.71	16.51
		16.48
	Flag-IGFBP2	16.33
		16.25	16.2633
		16.21
		16.17
		16.28	16.2267
		16.23
	Flag-IGFBP2 +LY294002	16.55
		16.81	16.5467
		16.28
		16.08
		16.05	16.1967
		16.46
3w	SAMPLE	ct		△CT	Ebv	△△CT	2-△△CT	mean	SD
PPARγ	Vector	19.16	14.6433	4.51667		-1.80667	3.49833	3.97406	0.684795
		18.62		3.97667		-2.34667	5.08648
		18.88		4.23667		-2.08667	4.24766
		19.25	14.6033	4.64667		-1.67667	3.19688
		19.08		4.47667		-1.84667	3.59668
		18.85		4.24667		-2.07667	4.21831
	Flag-IGFBP2	17.99	14.71	3.28		-3.04333	8.24394	7.91861	0.448623
		18.05		3.34		-2.98333	7.90811
		18.15		3.44		-2.88333	7.37853
		17.84	14.62	3.22		-3.10333	8.59402
		17.97		3.35		-2.97333	7.85349
		18.03		3.41		-2.91333	7.53357
	Flag-IGFBP2 +LY294002	20.34	14.61	5.73	6.32333	-0.593333	1.50873	1.68463	0.139468
		20.11		5.5		-0.823333	1.76949
		20.15		5.54		-0.783333	1.7211
		20.24	14.6367	5.60333		-0.72	1.64718
		20.04		5.40333		-0.92	1.89212
		20.31		5.67333		-0.65	1.56917
GAPDH	Vector	14.35
		14.72	14.6433
		14.86
		14.24
		14.65	14.6033
		14.92
	Flag-IGFBP2	14.72
		14.64	14.71
		14.77
		14.38
		14.82	14.62
		14.66
	Flag-IGFBP2 +LY294002	14.92
		14.46	14.61
		14.45
		14.25
		14.8	14.6367
		14.86
3w	SAMPLE	ct		△CT	Ebv	△△CT	2-△△CT	mean	SD
LPL	Vector	21.09	14.6433	6.44667		-6.20833	73.9426	60.9616	12.4832
		21.26		6.61667		-6.03833	65.7233
		21.42		6.77667		-5.87833	58.824
		21.05	14.6033	6.44667		-6.20833	73.9426
		21.77		7.16667		-5.48833	44.8903
		21.66		7.05667		-5.59833	48.4469
	Flag-IGFBP2	20.14	14.71	5.43		-7.225	149.603	124.085	25.1019
		20.71		6		-6.655	100.775
		20.46		5.75		-6.905	119.843
		20	14.62	5.38		-7.275	154.879
		20.74		6.12		-6.535	92.7323
		20.29		5.67		-6.985	126.676
	Flag-IGFBP2 +LY294002	22.35	14.61	7.74	12.655	-4.915	30.1691	27.8147	4.90221
		22.45		7.84		-4.815	28.1488
		22.84		8.23		-4.425	21.4812
		22.38	14.6367	7.74333		-4.91167	30.0995
		22.19		7.55333		-5.10167	34.3364
		22.79		8.15333		-4.50167	22.6536
GAPDH	Vector	14.35
		14.72	14.6433
		14.86
		14.24
		14.65	14.6033
		14.92
	Flag-IGFBP2	14.72
		14.64	14.71
		14.77
		14.38
		14.82	14.62
		14.66
	Flag-IGFBP2 +LY294002	14.92
		14.46	14.61
		14.45
		14.25
		14.8	14.6367
		14.86
