# Supplementary material for: IGFBP2 enhances adipogenic differentiation potentials of mesenchymal stem cells from Wharton's jelly of the umbilical cord via JNK and Akt signaling pathways
Source: PLoS One. 2017 Aug 31;12(8):e0184182. doi: 10.1371/journal.pone.0184182 (PMC5578624; doi:10.1371/journal.pone.0184182)
Supplement: S1 Data — (ZIP) [file pone.0184182.s003.zip › primary data/Figs 6B D.xlsx]

## Sheet: Sheet1
Figure 6B		IOD	mean		SD
p-JNK	Vector	2.35323	2.09101	1	0.227158
		1.9543
		1.9655
	Flag-IGFBP2	5.23223	4.64664	2.2222	0.786066
		4.95444
		3.75325
	Flag-IGFBP2+20 μM SP600125	1.23423	1.40389	0.671393	0.252624
		1.28322
		1.69422
p-Akt	Vector	0.13222	0.30633	1	0.308242
		0.66223
		0.12454
	Flag-IGFBP2	2.28432	1.21569	3.96856	0.93107
		0.57933
		0.78342
	Flag-IGFBP2+20 μM SP600125	0.04313	0.076887	0.250994	0.0591795
		0.14522
		0.042311
Figure 6D
p-Akt	Vector	0.2244	0.4361	1	0.191568
		0.4864
		0.5975
	Flag-IGFBP2	0.6987	1.45757	3.34228	0.702965
		1.5875
		2.0865
	Flag-IGFBP2+10 μM LY294002	0.31542	0.31883	0.731094	0.121821
		0.44232
		0.19875
p-JNK	Vector	0.11432	0.214873	1	0.177538
		0.110435
		0.419864
	Flag-IGFBP2	0.21868	0.425578	1.9806	0.349489
		0.82909
		0.228965
	Flag-IGFBP2+10 μM LY294002	0.20637	0.294147	1.36893	0.158872
		0.19853
		0.47754
