# Supplementary material for: IGFBP2 enhances adipogenic differentiation potentials of mesenchymal stem cells from Wharton's jelly of the umbilical cord via JNK and Akt signaling pathways
Source: PLoS One. 2017 Aug 31;12(8):e0184182. doi: 10.1371/journal.pone.0184182 (PMC5578624; doi:10.1371/journal.pone.0184182)
Supplement: S1 Data — (ZIP) [file pone.0184182.s003.zip › primary data/Figs 7B D.xlsx]

## Sheet: Sheet1
Figure 7B	IGFBP2	ct		△CT	Ebv	△△CT	2-△△CT	mean	SD
IGFBP2	Vector	20.978	15.4747	5.50333	5.6695	-0.166167	1.12207	1.00564	0.11648
		21.296		5.82133		0.151833	0.900106
		20.997		5.52233		-0.147167	1.10739
		20.999		5.52433		-0.145167	1.10586
		21.308		5.83333		0.163833	0.89265
		21.287		5.81233		0.142833	0.905739
	Flag-BCOR	23.442	14.7346	8.7074		3.0379	0.121759	0.139194	0.020189
		23.452		8.7174		3.0479	0.120918
		23.465		8.7304		3.0609	0.119833
		23.043		8.3084		2.6389	0.160551
		23.079		8.3444		2.6749	0.156594
		23.089		8.3544		2.6849	0.155512
GAPDH	Vector	15.342	15.4747
		15.253
		15.543
		15.543
		15.534
		15.633
	Flag-BCOR	14.755	14.7346
		14.865
		14.754
		14.654
		14.645
		14.756
Figure 7D
		OD		mean	SD
0w	Vector	0.2554	0.24914	0.01764	0.00613826
		0.2453
		0.2434
		0.2563
		0.2465
		0.2567
		0.2465
		0.2403
		0.2554
		0.2456
	Flag-BCOR	0.2465	0.2452	0.0137	0.00454044
		0.2497
		0.2397
		0.2497
		0.2486
		0.2398
		0.2399
		0.2408
		0.2494
		0.2479
3w	Vector	0.8654	0.83125	0.59975	0.0469591
		0.8653
		0.8996
		0.8456
		0.8678
		0.7576
		0.7676
		0.7796
		0.8654
		0.8065
		0.857
		0.7976
		0.7602
		0.8192
	Flag-BCOR	0.3453	0.358148	0.126648	0.0132727
		0.36543
		0.35434
		0.3435
		0.3433
		0.3434
		0.3765
		0.3765
		0.3654
		0.3543
		0.3544
		0.3754
	blank	0.234	0.2315
		0.224
		0.243
		0.225
