# Supplementary material for: IGFBP2 enhances adipogenic differentiation potentials of mesenchymal stem cells from Wharton's jelly of the umbilical cord via JNK and Akt signaling pathways
Source: PLoS One. 2017 Aug 31;12(8):e0184182. doi: 10.1371/journal.pone.0184182 (PMC5578624; doi:10.1371/journal.pone.0184182)
Supplement: S1 Data — (ZIP) [file pone.0184182.s003.zip › primary data/S1A C-E Figs .xlsx]

## Sheet: Sheet1
Sfig 1A	SAMPLE	ct		△CT	Ebv	△△CT	2-△△CT	mean	SD
IGFBP2	Vector	25.956	13.517	12.439	12.499	-0.06	1.04247	1.00595	0.118523
		25.784		12.267		-0.232	1.17446
		25.927		12.41		-0.089	1.06363
		26.098		12.581		0.082	0.944747
		26.295		12.778		0.279	0.824162
		26.036		12.519		0.02	0.986233
	Flag-IGFBP2	18.754	13.4127	5.34133		-7.15767	142.782	146.072	6.04041
		18.66		5.24733		-7.25167	152.394
		18.756		5.34333		-7.15567	142.584
		18.664		5.25133		-7.24767	151.973
		18.809		5.39633		-7.10267	137.441
		18.69		5.27733		-7.22167	149.258
GAPDH	Vector	14.317	13.517
		13.264
		13.65
		13.416
		12.81
		13.645
	Flag-IGFBP2	12.955	13.4127
		15.023
		14.605
		11.725
		13.194
		12.974
Sfig 1C					mean	SD
OD	Vector	0w	0.29325	0.0153867	0.0185108	0.00352069
			0.29376	0.0158967
			0.294875	0.0170117
			0.29465	0.0167867
			0.30091	0.0230467
			0.3008	0.0229367
		3w	0.43944	0.161577	0.163742	0.00364699
			0.44898	0.171117
			0.43978	0.161917
			0.44012	0.162257
			0.44086	0.162997
			0.44045	0.162587
	Flag-IGFBP2	0w	0.29175	0.0138867	0.014725	0.00275336
			0.29797	0.0201067
			0.29098	0.0131167
			0.29297	0.0151067
			0.29099	0.0131267
			0.29087	0.0130067
		3w	1.03876	0.760897	0.797806	0.0313314
			1.03557	0.757707
			1.07644	0.798577
			1.10086	0.822997
			1.10126	0.823402
			1.10112	0.823257
		Blank	0.2789	0.277863
			0.2767
			0.2798
			0.27798
			0.277
			0.2768
Sfig 1D E			CT		△CT	Ebv	△△CT	2-△△CT	mean	SD
PPARγ	0w	Vector	27.209	13.4607	13.7483	13.8625	-0.114167	1.08235	1.00314	0.0867896
			27.222		13.7613		-0.101167	1.07264
			27.199		13.7383		-0.124167	1.08988
			27.43		13.9693		0.106833	0.928624
			27.414		13.9533		0.0908333	0.93898
			27.465		14.0043		0.141833	0.906367
	3w		22.723	14.5872	8.13583		-5.72667	52.954	59.6523	6.70977
			22.324		7.73683		-6.12567	69.8248
			22.404		7.81683		-6.04567	66.0582
			22.597		8.00983		-5.85267	57.7867
			22.658		8.07083		-5.79167	55.3943
			22.645		8.05783		-5.80467	55.8957
	0w	Flag-IGFBP2	29.133	15.5578	13.5752		-0.287333	1.22038	1.23806	0.0385869
			29.064		13.5062		-0.356333	1.28017
			29.154		13.5962		-0.266333	1.20275
			29.087		13.5292		-0.333333	1.25992
			29.169		13.6112		-0.251333	1.19031
			29.07		13.5122		-0.350333	1.27486
	3w		22.565	15.8568	6.70817		-7.15433	142.452	136.966	6.05892
			22.55		6.69317		-7.16933	143.941
			22.587		6.73017		-7.13233	140.296
			22.65		6.79317		-7.06933	134.302
			22.687		6.83017		-7.03233	130.901
			22.698		6.84117		-7.02133	129.907
LPL	0w	Vector	28.09	13.4607	14.6293	14.604	0.0253333	0.982594	0.998688	0.0318971
			28.008		14.5473		-0.0566667	1.04006
			28.096		14.6353		0.0313333	0.978516
			28.11		14.6493		0.0453333	0.969066
			28.089		14.6283		0.0243333	0.983275
			28.01		14.5493		-0.0546667	1.03862
	3w		21.945	14.5872	7.35783		-7.24617	151.815	156.125	8.44373
			21.976		7.38883		-7.21517	148.587
			21.867		7.27983		-7.32417	160.248
			21.98		7.39283		-7.21117	148.176
			21.78		7.19283		-7.41117	170.209
			21.89		7.30283		-7.30117	157.714
	0w	Flag-IGFBP2	27.687	15.5578	12.1292		-2.47483	5.55903	5.63922	0.451344
			27.654		12.0962		-2.50783	5.68765
			27.465		11.9072		-2.69683	6.48377
			27.678		12.1202		-2.48383	5.59382
			27.768		12.2102		-2.39383	5.25552
			27.768		12.2102		-2.39383	5.25552
	3w		21.754	15.8568	5.89717		-8.70683	417.848	419.014	14.2041
			21.698		5.84117		-8.76283	434.386
			21.687		5.83017		-8.77383	437.711
			21.766		5.90917		-8.69483	414.387
			21.798		5.94117		-8.66283	405.296
			21.801		5.94417		-8.65983	404.454
GAPDH	0w	Vector	13.53	13.4607
			13.323
			13.403
			13.422
			13.543
			13.543
	3w		14.523	14.5872
			14.431
			14.532
			14.776
			14.675
			14.586
	0w	Flag-IGFBP2	15.445	15.5578
			15.543
			15.453
			15.653
			15.684
			15.569
	3w		15.744	15.8568
			15.855
			15.946
			15.879
			15.908
			15.809
