# Supplementary material for: IGFBP2 enhances adipogenic differentiation potentials of mesenchymal stem cells from Wharton's jelly of the umbilical cord via JNK and Akt signaling pathways
Source: PLoS One. 2017 Aug 31;12(8):e0184182. doi: 10.1371/journal.pone.0184182 (PMC5578624; doi:10.1371/journal.pone.0184182)
Supplement: S1 Data — (ZIP) [file pone.0184182.s003.zip › primary data/S2B D F-H Figs .xlsx]

## Sheet: Sheet1
Sfig 2B
	IOD	mean		SD
0nM anisomycin	0.203211	0.146251	1	0.0513738
	0.103421
	0.13212
100nM anisomycin	0.204225	0.304203	2.08001	0.11131
	0.28424
	0.424143
200nM anisomycin	0.242543	0.316442	2.1637	0.119453
	0.25253
	0.454254
500nM anisomycin	0.265356	0.452002	3.0906	0.180354
	0.625326
	0.465325
Sfig 2D	IOD	mean		SD
0nM insulin	0.623664	0.691947	1	0.070586
	0.687546
	0.76463
50nM insulin	1.43425	1.43385	2.0722	0.131109
	1.56476
	1.30255
100nM insulin	1.20988	1.26616	1.82985	0.255734
	1.54535
	1.04325
200nM insulin	1.68365	1.81755	2.62672	0.173572
	2.01366
	1.75535
500nM insulin	1.88646	2.1721	3.13911	0.360005
	2.57647
	2.05335
Sfig 2F					mean		SD
OD	0w	3w			0w	3w	0w	3w
0nM	0.32664	0.4949	0.01604	0.1843	0.01574	0.18672	0.000316228	0.00277345
	0.32609	0.5009	0.01549	0.1903
	0.32629	0.4996	0.01569	0.189
	0.32599	0.4963	0.01539	0.1857
	0.32669	0.4949	0.01609	0.1843
100nM anisomycin	0.3252	0.77638	0.0146	0.46578	0.0146333	0.468337	0.000206559	0.00350277
	0.3251	0.7859	0.0145	0.4753
	0.3256	0.77825	0.015	0.46765
	0.3252	0.77679	0.0146	0.46619
	0.3253	0.7781	0.0147	0.4675
	0.325	0.7782	0.0144	0.4676
50nM insulin	0.3272	1.1162	0.0166	0.8056	0.01677	0.835275	0.000284113	0.0358052
	0.32725	1.11705	0.01665	0.80645
	0.32758	1.124	0.01698	0.8134
	0.32694	1.136	0.01634	0.8254
	0.3276	1.186	0.017	0.8754
	0.32765	1.196	0.01705	0.8854
BLANK	0.314	0.3106
	0.3154
	0.3
	0.324
	0.31
	0.3002
Sfig 2G H
PPARγ		CT		△CT	Ebv	△△CT	2-△△CT	mean	SD
0w	0nM	25.034	13.4373	11.5967	11.652	-0.0553333	1.0391	1.00069	0.0452013
		25.162		11.7247		0.0726667	0.950879
		25.072		11.6347		-0.0173333	1.01209
	100nM anisomycin	26.113	14.638	11.475		-0.177	1.13053	1.13087	0.054054
		26.045		11.407		-0.245	1.18509
		26.183		11.545		-0.107	1.07699
	50nM insulin	26.943	15.4353	11.5077		-0.144333	1.10522	1.16012	0.0865735
		26.93		11.4947		-0.157333	1.11522
		26.754		11.3187		-0.333333	1.25992
3w	0nM	22.354	15.401	6.953		-4.699	25.9741	25.3341	0.942767
		22.365		6.964		-4.688	25.7768
		22.453		7.052		-4.6	24.2515
	100nM anisomycin	21.04	15.1507	5.88933		-5.76267	54.292	52.0089	1.97846
		21.132		5.98133		-5.67067	50.9379
		21.136		5.98533		-5.66667	50.7968
	50nM insulin	20.985	15.8987	5.08633		-6.56567	94.7246	98.7662	4.39267
		20.934		5.03533		-6.61667	98.133
		20.858		4.95933		-6.69267	103.441
LPL
0w	0nM	25.943	13.4373	12.5057	12.614	-0.108333	1.07798	1.00243	0.0846911
		26.025		12.5877		-0.0263333	1.01842
		26.186		12.7487		0.134667	0.91088
	100nM anisomycin	27.158	14.638	12.52		-0.094	1.06733	1.13844	0.0641896
		27.043		12.405		-0.209	1.15589
		26.9985		12.3605		-0.2535	1.1921
	50nM insulin	27.654	15.4353	12.2187		-0.395333	1.31525	1.31826	0.192122
		27.876		12.4407		-0.173333	1.12766
		27.453		12.0177		-0.596333	1.51187
3w	0nM	21.855	15.401	6.454		-6.16	71.5064	76.083	4.22606
		21.75		6.349		-6.265	76.9047
		21.696		6.295		-6.319	79.8378
	100nM anisomycin	20.244	15.1507	5.09333		-7.52067	183.631	193.514	8.55846
		20.132		4.98133		-7.63267	198.455
		20.132		4.98133		-7.63267	198.455
	50nM insulin	20.421	15.8987	4.52233		-8.09167	272.794	276.492	8.26456
		20.353		4.45433		-8.15967	285.959
		20.432		4.53333		-8.08067	270.722
GAPDH
0w	0nM	13.577	13.4373
		13.332
		13.403
	100nM anisomycin	14.832	14.638
		14.743
		14.339
	50nM insulin	15.45	15.4353
		15.433
		15.423
3w	0nM	15.322	15.401
		15.335
		15.546
	100nM anisomycin	15.234	15.1507
		15.163
		15.055
	50nM insulin	15.748	15.8987
		15.858
		16.09
